# Supplementary material for: Using deep learning-based natural language processing to identify reasons for statin nonuse in patients with atherosclerotic cardiovascular disease
Source: Commun Med (Lond). 2022 Jul 15;2:88. doi: 10.1038/s43856-022-00157-w (PMC9287295; doi:10.1038/s43856-022-00157-w)
Supplement: Supplementary file 3 — Supplementary Data 1 [file 43856_2022_157_MOESM3_ESM.xlsx]

## Sheet: Sheet1
Progress Notes
Telephone Encounter
Care Plan Note
Assessment & Plan Note
Consults
Patient Instructions
Letter
Consult Follow-Up
H&P
Outpatient Letter
Subjective & Objective
Discharge Summary
Addendum Note
Clinic Visit
H&P Interval
Clinics Transplant Adult Liver Progress Notes
Clinics Transplant Adult Kidney Progress Notes
Interagency Form
Consultation
Education Discharge Instructions
Uha Doc Forms And Notes
Interval H&P Note
H&P (View-Only)
Clinics Transplant Adult Heart Progress Notes
Outside Notes/Consults/Clinic Visits/H&P
Pre-Op H&P
H&P Preop
Outside Miscellaneous
Clinics Transplant Adult Lung Progress Notes
Ip Letter
Telephone Encounter Follow Up
Mmc Outside Medical Record
Uha Home Health/Hospice/Snf
Admission H&P
Uha Consult
Physician Admission Certification Note
Outside Cardiology
Uha Health History & Physical/Questionnaires
Transfer Of Care Summary
Outside Medication
Rx Medication Prescription
Transfer Summary
Uha Correspondence
Uha Cardiology Other
Inpatient Progress Notes
Mmc Medication List
Outside Op Report/Proc
Protected / Confidential Documents
Referral Miscellaneous
Outside Transfer Center Records
Correspondence Letter
Clinics Transplant Heart Progress Notes Vad Dt
Outside Other
Outside Discharge Summary
Uha Outside Discharge Summary
Uha Outside Medical Records
Discharge Instr - Meds
Uha Outside Consult Cardiology
Other Patient Specific Notes
Inpatient Letter
Uha Outside Health History & Physical/Questionnaires
Uha Outside Consult Endocrinology
Uha Outside Consult Ophthalmology
Uha Outside Consult Surgery
Clinic Physician Pre-Procedure Record
Uha Outside Consult Oncology
Mmc Derm Cnsnt
Uha Outside Consult Ortho
Outside Discharge Instructions And Education
Uha Outside Consult Pulmonary
Progress Note Dermatology
Outside Telephone Encounters
Progress Note Health Interview
Uha Outside Consult Ent
Progress Note Miscellaneous
Uha Outside Consult Pain Management
Uha Outside Consult Rheumatology
Uha Outside Consult Neurosurgery
Mmc Ophth Prog Note
Uha Outside Other
